# Supplementary material for: Artificial Intelligence for Predicting Microsatellite Instability Based on Tumor Histomorphology: A Systematic Review
Source: Int J Mol Sci. 2022 Feb 23;23(5):2462. doi: 10.3390/ijms23052462 (PMC8910565; doi:10.3390/ijms23052462)
Supplement: Supplementary file 1 [file ijms-23-02462-s001.zip]

Archive with 1 entries (1 files):
- ijms-1615302-supplementary.pdf
